# Supplementary material for: Quantitative Super-Resolution Microscopy Reveals the Relationship between CENP-A Stoichiometry and Centromere Physical Size
Source: Int J Mol Sci. 2023 Nov 1;24(21):15871. doi: 10.3390/ijms242115871 (PMC10649757; doi:10.3390/ijms242115871)
Supplement: Supplementary file 1 [file ijms-24-15871-s001.zip]

Archive with 1 entries (1 files):
- ijms-2613286-supplementary.pdf
